# Supplementary material for: TMT-based quantitative proteomics analysis reveals the key proteins related with the differentiation process of goat intramuscular adipocytes
Source: BMC Genomics. 2021 Jun 5;22:417. doi: 10.1186/s12864-021-07730-y (PMC8180059; doi:10.1186/s12864-021-07730-y)
Supplement: Supplementary file 1 — Additional file 1: Supplementary material S1. Totally proteins found in two samples. [file 12864_2021_7730_MOESM1_ESM.xls]

Supplementary material S1
Run name	Total spectra	Peptide	Protein
run1	331562	47318	5936
