# Supplementary material for: TMT-based quantitative proteomics analysis reveals the key proteins related with the differentiation process of goat intramuscular adipocytes
Source: BMC Genomics. 2021 Jun 5;22:417. doi: 10.1186/s12864-021-07730-y (PMC8180059; doi:10.1186/s12864-021-07730-y)
Supplement: Supplementary file 2 — Additional file 2: Supplementary material S2. GO functional enrichment analysis of biological processes involved in DAPs. [file 12864_2021_7730_MOESM2_ESM.xlsx]

## Sheet: Sheet1
Supplementary material S2
GO_Term	x1
regulation of muscle contraction	2	4
tissue development	2	2
sphingolipid metabolic process	2	18
cellular response to hormone stimulus	2	2
hydrogen ion transmembrane transport	3	7
G-protein coupled receptor signaling pathway	3	4
wound healing	2	2
regulation of cellular metabolic process	5
regulation of primary metabolic process	5
regulation of macromolecule metabolic process	5
ATP hydrolysis coupled proton transport	2
skeletal muscle cell differentiation	1	2
sarcomere organization	1	1
regulation of striated muscle contraction	1
chondrocyte differentiation	1
chondrocyte proliferation	1	1
negative regulation of sphingolipid biosynthetic process	1
positive regulation of transcription elongation from RNA polymerase II promoter	1
angiotensin-activated signaling pathway	1
L-serine transport	1
