# Supplementary material for: TMT-based quantitative proteomics analysis reveals the key proteins related with the differentiation process of goat intramuscular adipocytes
Source: BMC Genomics. 2021 Jun 5;22:417. doi: 10.1186/s12864-021-07730-y (PMC8180059; doi:10.1186/s12864-021-07730-y)
Supplement: Supplementary file 3 — Additional file 3: Supplementary material S3. GO functional enrichment analysis of cell component involved in DAPs. [file 12864_2021_7730_MOESM3_ESM.xlsx]

## Sheet: Sheet1
Supplementary material S3
GO_Term	x1
troponin complex	4	41
chromatin	6	10
intracellular non-membrane-bounded organelle	17	82
intracellular organelle part	19
nucleosome	4
intracellular part	35	56
intracellular organelle	29
actin cytoskeleton	5	21
macromolecular complex	21
cytoskeletal part	7
endoplasmic reticulum	5
Hrd1p ubiquitin ligase complex	1
nuclear cap binding complex	1
endoplasmic reticulum membrane	3
cytoplasm	17	17
cytoplasmic part	14
protein complex	14
intermediate filament	2
endomembrane system	6
intracellular membrane-bounded organelle	17
