# Supplementary material for: TMT-based quantitative proteomics analysis reveals the key proteins related with the differentiation process of goat intramuscular adipocytes
Source: BMC Genomics. 2021 Jun 5;22:417. doi: 10.1186/s12864-021-07730-y (PMC8180059; doi:10.1186/s12864-021-07730-y)
Supplement: Supplementary file 4 — Additional file 4: Supplementary material S4. GO functional enrichment analysis of molecular function involved in DAPs. [file 12864_2021_7730_MOESM4_ESM.xlsx]

## Sheet: Sheet1
Supplementary material S4
GO_Term	x1
nucleosomal DNA binding	2		77
DNA binding	11
protein complex binding	5
oxidoreductase activity, acting on paired donors	2		7
glutathione transferase activity	2		3
L-serine transmembrane transporter activity	1
cAMP response element binding protein binding	1
iron ion binding	3
metal ion binding	20
transition metal ion binding	12
nucleic acid binding	19
heme oxygenase (decyclizing) activity	1
ferric iron binding	1
signaling receptor activity	3		3
phosphoglycerate mutase activity	1
metalloendopeptidase inhibitor activity	1
RNA cap binding	1
G-protein coupled receptor kinase activity	1
O-acyltransferase activity	1
heme binding	2
