# Supplementary material for: TMT-based quantitative proteomics analysis reveals the key proteins related with the differentiation process of goat intramuscular adipocytes
Source: BMC Genomics. 2021 Jun 5;22:417. doi: 10.1186/s12864-021-07730-y (PMC8180059; doi:10.1186/s12864-021-07730-y)
Supplement: Supplementary file 5 — Additional file 5: Supplementary material S5. KEGG enrichment analysis the main biochemical metabolic and signal transduction pathways of the DAPs. [file 12864_2021_7730_MOESM5_ESM.xls]

Supplementary material S5
MapID	MapTitle	Pvalue	AdjustedPv	x1	x2	n	N	EnrichDirect	ProtID	Description
map05010	Alzheimer's disease	0.006596596	0.286484584	7	112	57	2820	Over	XP_017905177.1 XP_017910927.1 XP_005682563.1 XP_017914947.1 XP_005688355.1 XP_017903537.1 XP_017903149.1	PREDICTED: LOW QUALITY PROTEIN: glyceraldehyde-3-phosphate dehydrogenase-like [Capra hircus],PREDICTED: calcineurin subunit B type 1 isoform X1 [Capra hircus],PREDICTED: NADH dehydrogenase [ubiquinone] 1 alpha subcomplex subunit 11 [Capra hircus],PREDICTED: amyloid beta A4 precursor protein-binding family B member 1 isoform X1 [Capra hircus],PREDICTED: ATP synthase subunit epsilon, mitochondrial …
map04979	Cholesterol metabolism	0.009182078	0.286484584	3	22	57	2820	Over	XP_005694533.1 XP_005677218.2 XP_005690983.1	PREDICTED: beta-2-glycoprotein 1 isoform X1 [Capra hircus],PREDICTED: apolipoprotein A-II [Capra hircus],PREDICTED: sterol O-acyltransferase 1 [Capra hircus]
map05323	Rheumatoid arthritis	0.009182078	0.286484584	3	22	57	2820	Over	XP_005677713.1 XP_017895810.1 XP_005686153.1	PREDICTED: cathepsin K [Capra hircus],PREDICTED: V-type proton ATPase 16 kDa proteolipid subunit [Capra hircus],PREDICTED: proto-oncogene c-Fos [Capra hircus]
map05418	Fluid shear stress and atherosclerosis	0.009253699	0.286484584	5	65	57	2820	Over	NP_001272496.1 XP_017901368.1 XP_017901364.1 XP_005686153.1 XP_017917337.1	heme oxygenase 1 [Capra hircus],PREDICTED: glutathione S-transferase Mu 1-like [Capra hircus],PREDICTED: glutathione S-transferase Mu 1 [Capra hircus],PREDICTED: proto-oncogene c-Fos [Capra hircus],PREDICTED: cytochrome b-245 light chain [Capra hircus]
map04216	Ferroptosis	0.013138889	0.286484584	3	25	57	2820	Over	NP_001272496.1 XP_017918241.1 NP_001272641.1	heme oxygenase 1 [Capra hircus],PREDICTED: ferritin light chain [Capra hircus],phospholipid hydroperoxide glutathione peroxidase, mitochondrial precursor [Capra hircus]
map04610	Complement and coagulation cascades	0.014642578	0.286484584	3	26	57	2820	Over	XP_005680941.2 XP_017915775.1 XP_005701338.1	PREDICTED: alpha-2-macroglobulin isoform X1 [Capra hircus],PREDICTED: coagulation factor V [Capra hircus],PREDICTED: plasminogen activator inhibitor 1 [Capra hircus]
map04380	Osteoclast differentiation	0.015078136	0.286484584	4	48	57	2820	Over	XP_005677713.1 XP_017910927.1 XP_005686153.1 XP_017917337.1	PREDICTED: cathepsin K [Capra hircus],PREDICTED: calcineurin subunit B type 1 isoform X1 [Capra hircus],PREDICTED: proto-oncogene c-Fos [Capra hircus],PREDICTED: cytochrome b-245 light chain [Capra hircus]
map04922	Glucagon signaling pathway	0.017322345	0.287983986	4	50	57	2820	Over	XP_005695544.1 XP_017910927.1 XP_017909416.1 XP_017901639.1	PREDICTED: phosphoglycerate mutase 2 [Capra hircus],PREDICTED: calcineurin subunit B type 1 isoform X1 [Capra hircus],PREDICTED: interferon regulatory factor 2-binding protein-like [Capra hircus],PREDICTED: CREB-regulated transcription coactivator 2 isoform X1 [Capra hircus]
map04066	HIF-1 signaling pathway	0.023815063	0.308335827	4	55	57	2820	Over	XP_017905177.1 NP_001272496.1 XP_005701338.1 XP_017909416.1	PREDICTED: LOW QUALITY PROTEIN: glyceraldehyde-3-phosphate dehydrogenase-like [Capra hircus],heme oxygenase 1 [Capra hircus],PREDICTED: plasminogen activator inhibitor 1 [Capra hircus],PREDICTED: interferon regulatory factor 2-binding protein-like [Capra hircus]
map00100	Steroid biosynthesis	0.027144843	0.308335827	2	13	57	2820	Over	XP_017898915.1 XP_005690983.1	PREDICTED: 7-dehydrocholesterol reductase [Capra hircus],PREDICTED: sterol O-acyltransferase 1 [Capra hircus]
map00480	Glutathione metabolism	0.027819774	0.308335827	3	33	57	2820	Over	XP_017901368.1 XP_017901364.1 NP_001272641.1	PREDICTED: glutathione S-transferase Mu 1-like [Capra hircus],PREDICTED: glutathione S-transferase Mu 1 [Capra hircus],phospholipid hydroperoxide glutathione peroxidase, mitochondrial precursor [Capra hircus]
map04720	Long-term potentiation	0.027819774	0.308335827	3	33	57	2820	Over	XP_017910927.1 XP_017900095.1 XP_017909416.1	PREDICTED: calcineurin subunit B type 1 isoform X1 [Capra hircus],PREDICTED: ribosomal protein S6 kinase alpha-6 [Capra hircus],PREDICTED: interferon regulatory factor 2-binding protein-like [Capra hircus]
map00190	Oxidative phosphorylation	0.042679671	0.436645868	5	96	57	2820	Over	XP_017895810.1 XP_005682563.1 XP_005688355.1 XP_017903537.1 XP_017903149.1	PREDICTED: V-type proton ATPase 16 kDa proteolipid subunit [Capra hircus],PREDICTED: NADH dehydrogenase [ubiquinone] 1 alpha subcomplex subunit 11 [Capra hircus],PREDICTED: ATP synthase subunit epsilon, mitochondrial [Capra hircus],PREDICTED: NADH dehydrogenase [ubiquinone] 1 alpha subcomplex subunit 4-like 2 [Capra hircus],PREDICTED: ATP synthase F(0) complex subunit C2, mitochondrial [Capra hir…
map04978	Mineral absorption	0.060440749	0.468307772	2	20	57	2820	Over	NP_001272496.1 XP_017918241.1	heme oxygenase 1 [Capra hircus],PREDICTED: ferritin light chain [Capra hircus]
map00982	Drug metabolism - cytochrome P450	0.065956184	0.468307772	2	21	57	2820	Over	XP_017901368.1 XP_017901364.1	PREDICTED: glutathione S-transferase Mu 1-like [Capra hircus],PREDICTED: glutathione S-transferase Mu 1 [Capra hircus]
map05031	Amphetamine addiction	0.065956184	0.468307772	2	21	57	2820	Over	XP_017910927.1 XP_005686153.1	PREDICTED: calcineurin subunit B type 1 isoform X1 [Capra hircus],PREDICTED: proto-oncogene c-Fos [Capra hircus]
map05032	Morphine addiction	0.065956184	0.468307772	2	21	57	2820	Over	XP_017908084.1 XP_005698592.2	PREDICTED: guanine nucleotide-binding protein G(I)/G(S)/G(O) subunit gamma-10 [Capra hircus],PREDICTED: LOW QUALITY PROTEIN: G protein-coupled receptor kinase 5 [Capra hircus]
map05322	Systemic lupus erythematosus	0.065956184	0.468307772	2	21	57	2820	Over	XP_005677762.1 XP_005677760.1	PREDICTED: histone H2A type 2-B [Capra hircus],PREDICTED: histone H2B type 2-E [Capra hircus]
map05034	Alcoholism	0.071416305	0.468307772	3	48	57	2820	Over	XP_005677762.1 XP_005677760.1 XP_017908084.1	PREDICTED: histone H2A type 2-B [Capra hircus],PREDICTED: histone H2B type 2-E [Capra hircus],PREDICTED: guanine nucleotide-binding protein G(I)/G(S)/G(O) subunit gamma-10 [Capra hircus]
map05167	Kaposi's sarcoma-associated herpesvirus infection	0.073633119	0.468307772	4	79	57	2820	Over	XP_017910927.1 XP_017909416.1 XP_005686153.1 XP_017908084.1	PREDICTED: calcineurin subunit B type 1 isoform X1 [Capra hircus],PREDICTED: interferon regulatory factor 2-binding protein-like [Capra hircus],PREDICTED: proto-oncogene c-Fos [Capra hircus],PREDICTED: guanine nucleotide-binding protein G(I)/G(S)/G(O) subunit gamma-10 [Capra hircus]
map05140	Leishmaniasis	0.077464443	0.468307772	2	23	57	2820	Over	XP_005686153.1 XP_017917337.1	PREDICTED: proto-oncogene c-Fos [Capra hircus],PREDICTED: cytochrome b-245 light chain [Capra hircus]
map05204	Chemical carcinogenesis	0.077464443	0.468307772	2	23	57	2820	Over	XP_017901368.1 XP_017901364.1	PREDICTED: glutathione S-transferase Mu 1-like [Capra hircus],PREDICTED: glutathione S-transferase Mu 1 [Capra hircus]
map00980	Metabolism of xenobiotics by cytochrome P450	0.083440462	0.48250354	2	24	57	2820	Over	XP_017901368.1 XP_017901364.1	PREDICTED: glutathione S-transferase Mu 1-like [Capra hircus],PREDICTED: glutathione S-transferase Mu 1 [Capra hircus]
map05016	Huntington's disease	0.092611021	0.51321941	5	120	57	2820	Over	XP_005682563.1 XP_017909416.1 XP_005688355.1 XP_017903537.1 XP_017903149.1	PREDICTED: NADH dehydrogenase [ubiquinone] 1 alpha subcomplex subunit 11 [Capra hircus],PREDICTED: interferon regulatory factor 2-binding protein-like [Capra hircus],PREDICTED: ATP synthase subunit epsilon, mitochondrial [Capra hircus],PREDICTED: NADH dehydrogenase [ubiquinone] 1 alpha subcomplex subunit 4-like 2 [Capra hircus],PREDICTED: ATP synthase F(0) complex subunit C2, mitochondrial [Capra…
map04658	Th1 and Th2 cell differentiation	0.102160722	0.522591386	2	27	57	2820	Over	XP_017910927.1 XP_005686153.1	PREDICTED: calcineurin subunit B type 1 isoform X1 [Capra hircus],PREDICTED: proto-oncogene c-Fos [Capra hircus]
map04713	Circadian entrainment	0.102160722	0.522591386	2	27	57	2820	Over	XP_005686153.1 XP_017908084.1	PREDICTED: proto-oncogene c-Fos [Capra hircus],PREDICTED: guanine nucleotide-binding protein G(I)/G(S)/G(O) subunit gamma-10 [Capra hircus]
map05166	HTLV-I infection	0.109934267	0.541528056	4	91	57	2820	Over	XP_017910927.1 XP_017909416.1 XP_005686153.1 XP_017901639.1	PREDICTED: calcineurin subunit B type 1 isoform X1 [Capra hircus],PREDICTED: interferon regulatory factor 2-binding protein-like [Capra hircus],PREDICTED: proto-oncogene c-Fos [Capra hircus],PREDICTED: CREB-regulated transcription coactivator 2 isoform X1 [Capra hircus]
map00330	Arginine and proline metabolism	0.128695896	0.570551804	2	31	57	2820	Over	XP_005699241.1 XP_005692693.1	PREDICTED: prolyl 4-hydroxylase subunit alpha-1 isoform X2 [Capra hircus],PREDICTED: creatine kinase M-type [Capra hircus]
map03320	PPAR signaling pathway	0.128695896	0.570551804	2	31	57	2820	Over	XP_017907255.1 XP_005677218.2	PREDICTED: perilipin-2 isoform X1 [Capra hircus],PREDICTED: apolipoprotein A-II [Capra hircus]
map04662	B cell receptor signaling pathway	0.128695896	0.570551804	2	31	57	2820	Over	XP_017910927.1 XP_005686153.1	PREDICTED: calcineurin subunit B type 1 isoform X1 [Capra hircus],PREDICTED: proto-oncogene c-Fos [Capra hircus]
map05012	Parkinson's disease	0.13423559	0.575913982	4	98	57	2820	Over	XP_005682563.1 XP_005688355.1 XP_017903537.1 XP_017903149.1	PREDICTED: NADH dehydrogenase [ubiquinone] 1 alpha subcomplex subunit 11 [Capra hircus],PREDICTED: ATP synthase subunit epsilon, mitochondrial [Capra hircus],PREDICTED: NADH dehydrogenase [ubiquinone] 1 alpha subcomplex subunit 4-like 2 [Capra hircus],PREDICTED: ATP synthase F(0) complex subunit C2, mitochondrial [Capra hircus]
map04350	TGF-beta signaling pathway	0.142516864	0.592335715	2	33	57	2820	Over	XP_005679870.1 XP_017909416.1	PREDICTED: decorin isoform X1 [Capra hircus],PREDICTED: interferon regulatory factor 2-binding protein-like [Capra hircus]
map04724	Glutamatergic synapse	0.156641077	0.596588719	2	35	57	2820	Over	XP_017910927.1 XP_017908084.1	PREDICTED: calcineurin subunit B type 1 isoform X1 [Capra hircus],PREDICTED: guanine nucleotide-binding protein G(I)/G(S)/G(O) subunit gamma-10 [Capra hircus]
map04723	Retrograde endocannabinoid signaling	0.15690738	0.596588719	3	68	57	2820	Over	XP_005682563.1 XP_017908084.1 XP_017903537.1	PREDICTED: NADH dehydrogenase [ubiquinone] 1 alpha subcomplex subunit 11 [Capra hircus],PREDICTED: guanine nucleotide-binding protein G(I)/G(S)/G(O) subunit gamma-10 [Capra hircus],PREDICTED: NADH dehydrogenase [ubiquinone] 1 alpha subcomplex subunit 4-like 2 [Capra hircus]
map04659	Th17 cell differentiation	0.163802647	0.596588719	2	36	57	2820	Over	XP_017910927.1 XP_005686153.1	PREDICTED: calcineurin subunit B type 1 isoform X1 [Capra hircus],PREDICTED: proto-oncogene c-Fos [Capra hircus]
map04725	Cholinergic synapse	0.17102331	0.596588719	2	37	57	2820	Over	XP_005686153.1 XP_017908084.1	PREDICTED: proto-oncogene c-Fos [Capra hircus],PREDICTED: guanine nucleotide-binding protein G(I)/G(S)/G(O) subunit gamma-10 [Capra hircus]
map05200	Pathways in cancer	0.175136727	0.596588719	6	180	57	2820	Over	NP_001272496.1 XP_017901368.1 XP_017901364.1 XP_017909416.1 XP_005686153.1 XP_017908084.1	heme oxygenase 1 [Capra hircus],PREDICTED: glutathione S-transferase Mu 1-like [Capra hircus],PREDICTED: glutathione S-transferase Mu 1 [Capra hircus],PREDICTED: interferon regulatory factor 2-binding protein-like [Capra hircus],PREDICTED: proto-oncogene c-Fos [Capra hircus],PREDICTED: guanine nucleotide-binding protein G(I)/G(S)/G(O) subunit gamma-10 [Capra hircus]
map01524	Platinum drug resistance	0.178297882	0.596588719	2	38	57	2820	Over	XP_017901368.1 XP_017901364.1	PREDICTED: glutathione S-transferase Mu 1-like [Capra hircus],PREDICTED: glutathione S-transferase Mu 1 [Capra hircus]
map04620	Toll-like receptor signaling pathway	0.178297882	0.596588719	2	38	57	2820	Over	XP_005677713.1 XP_005686153.1	PREDICTED: cathepsin K [Capra hircus],PREDICTED: proto-oncogene c-Fos [Capra hircus]
map05152	Tuberculosis	0.181870409	0.596588719	3	73	57	2820	Over	XP_017910927.1 XP_017895810.1 XP_017909416.1	PREDICTED: calcineurin subunit B type 1 isoform X1 [Capra hircus],PREDICTED: V-type proton ATPase 16 kDa proteolipid subunit [Capra hircus],PREDICTED: interferon regulatory factor 2-binding protein-like [Capra hircus]
map00140	Steroid hormone biosynthesis	0.184968354	0.596588719	1	10	57	2820	Over	XP_017904953.1	PREDICTED: polyprenol reductase [Capra hircus]
map05225	Hepatocellular carcinoma	0.192150485	0.596588719	3	75	57	2820	Over	NP_001272496.1 XP_017901368.1 XP_017901364.1	heme oxygenase 1 [Capra hircus],PREDICTED: glutathione S-transferase Mu 1-like [Capra hircus],PREDICTED: glutathione S-transferase Mu 1 [Capra hircus]
map04260	Cardiac muscle contraction	0.200395875	0.596588719	2	41	57	2820	Over	XP_017915412.1 NP_001272501.1	PREDICTED: troponin T, cardiac muscle isoform X1 [Capra hircus],troponin C, slow skeletal and cardiac muscles [Capra hircus]
map04142	Lysosome	0.207844557	0.596588719	3	78	57	2820	Over	XP_005677713.1 XP_017895810.1 XP_017903608.1	PREDICTED: cathepsin K [Capra hircus],PREDICTED: V-type proton ATPase 16 kDa proteolipid subunit [Capra hircus],PREDICTED: CD63 antigen isoform X1 [Capra hircus]
map05168	Herpes simplex infection	0.207844557	0.596588719	3	78	57	2820	Over	XP_017896252.1 XP_017909416.1 XP_005686153.1	PREDICTED: non-histone chromosomal protein HMG-14 [Capra hircus],PREDICTED: interferon regulatory factor 2-binding protein-like [Capra hircus],PREDICTED: proto-oncogene c-Fos [Capra hircus]
map04020	Calcium signaling pathway	0.215310214	0.596588719	2	43	57	2820	Over	NP_001272501.1 XP_017910927.1	troponin C, slow skeletal and cardiac muscles [Capra hircus],PREDICTED: calcineurin subunit B type 1 isoform X1 [Capra hircus]
map04660	T cell receptor signaling pathway	0.215310214	0.596588719	2	43	57	2820	Over	XP_017910927.1 XP_005686153.1	PREDICTED: calcineurin subunit B type 1 isoform X1 [Capra hircus],PREDICTED: proto-oncogene c-Fos [Capra hircus]
map05142	Chagas disease (American trypanosomiasis)	0.215310214	0.596588719	2	43	57	2820	Over	XP_005701338.1 XP_005686153.1	PREDICTED: plasminogen activator inhibitor 1 [Capra hircus],PREDICTED: proto-oncogene c-Fos [Capra hircus]
map04392	Hippo signaling pathway - multiple species	0.233584039	0.632734166	1	13	57	2820	Over	XP_013825050.1	PREDICTED: transcriptional enhancer factor TEF-1 isoform X1 [Capra hircus]
map00010	Glycolysis / Gluconeogenesis	0.237869987	0.632734166	2	46	57	2820	Over	XP_017905177.1 XP_005695544.1	PREDICTED: LOW QUALITY PROTEIN: glyceraldehyde-3-phosphate dehydrogenase-like [Capra hircus],PREDICTED: phosphoglycerate mutase 2 [Capra hircus]
map05414	Dilated cardiomyopathy (DCM)	0.252989994	0.648413188	2	48	57	2820	Over	XP_017915412.1 NP_001272501.1	PREDICTED: troponin T, cardiac muscle isoform X1 [Capra hircus],troponin C, slow skeletal and cardiac muscles [Capra hircus]
map04931	Insulin resistance	0.260563229	0.648413188	2	49	57	2820	Over	XP_017900095.1 XP_017901639.1	PREDICTED: ribosomal protein S6 kinase alpha-6 [Capra hircus],PREDICTED: CREB-regulated transcription coactivator 2 isoform X1 [Capra hircus]
map04310	Wnt signaling pathway	0.268140792	0.648413188	2	50	57	2820	Over	XP_017910927.1 XP_017909416.1	PREDICTED: calcineurin subunit B type 1 isoform X1 [Capra hircus],PREDICTED: interferon regulatory factor 2-binding protein-like [Capra hircus]
map04926	Relaxin signaling pathway	0.268140792	0.648413188	2	50	57	2820	Over	XP_005686153.1 XP_017908084.1	PREDICTED: proto-oncogene c-Fos [Capra hircus],PREDICTED: guanine nucleotide-binding protein G(I)/G(S)/G(O) subunit gamma-10 [Capra hircus]
map05410	Hypertrophic cardiomyopathy (HCM)	0.268140792	0.648413188	2	50	57	2820	Over	XP_017915412.1 NP_001272501.1	PREDICTED: troponin T, cardiac muscle isoform X1 [Capra hircus],troponin C, slow skeletal and cardiac muscles [Capra hircus]
map04728	Dopaminergic synapse	0.275719472	0.650236962	2	51	57	2820	Over	XP_005686153.1 XP_017908084.1	PREDICTED: proto-oncogene c-Fos [Capra hircus],PREDICTED: guanine nucleotide-binding protein G(I)/G(S)/G(O) subunit gamma-10 [Capra hircus]
map00860	Porphyrin and chlorophyll metabolism	0.279347732	0.650236962	1	16	57	2820	Over	NP_001272496.1	heme oxygenase 1 [Capra hircus]
map03040	Spliceosome	0.283561983	0.650236962	4	111	57	2820	Over	XP_005691216.1 XP_005676907.2 XP_005696300.1 XP_005675134.1	PREDICTED: pleiotropic regulator 1 isoform X1 [Capra hircus],PREDICTED: serine/arginine-rich splicing factor 10 isoform X1 [Capra hircus],PREDICTED: U1 small nuclear ribonucleoprotein C [Capra hircus],PREDICTED: nuclear cap-binding protein subunit 2 [Capra hircus]
map03022	Basal transcription factors	0.293997225	0.65169385	1	17	57	2820	Over	XP_017906418.1	PREDICTED: general transcription factor IIF subunit 1 [Capra hircus]
map04330	Notch signaling pathway	0.293997225	0.65169385	1	17	57	2820	Over	XP_017909416.1	PREDICTED: interferon regulatory factor 2-binding protein-like [Capra hircus]
map04114	Oocyte meiosis	0.305985391	0.652066102	2	55	57	2820	Over	XP_017910927.1 XP_017900095.1	PREDICTED: calcineurin subunit B type 1 isoform X1 [Capra hircus],PREDICTED: ribosomal protein S6 kinase alpha-6 [Capra hircus]
map04024	cAMP signaling pathway	0.313525695	0.652066102	2	56	57	2820	Over	XP_017909416.1 XP_005686153.1	PREDICTED: interferon regulatory factor 2-binding protein-like [Capra hircus],PREDICTED: proto-oncogene c-Fos [Capra hircus]
map04261	Adrenergic signaling in cardiomyocytes	0.313525695	0.652066102	2	56	57	2820	Over	XP_017915412.1 NP_001272501.1	PREDICTED: troponin T, cardiac muscle isoform X1 [Capra hircus],troponin C, slow skeletal and cardiac muscles [Capra hircus]
map01230	Biosynthesis of amino acids	0.321050325	0.652066102	2	57	57	2820	Over	XP_017905177.1 XP_005695544.1	PREDICTED: LOW QUALITY PROTEIN: glyceraldehyde-3-phosphate dehydrogenase-like [Capra hircus],PREDICTED: phosphoglycerate mutase 2 [Capra hircus]
map03015	mRNA surveillance pathway	0.321050325	0.652066102	2	57	57	2820	Over	XP_005681673.1 XP_005675134.1	PREDICTED: pre-mRNA 3-end-processing factor FIP1 isoform X1 [Capra hircus],PREDICTED: nuclear cap-binding protein subunit 2 [Capra hircus]
map04152	AMPK signaling pathway	0.328556864	0.652066102	2	58	57	2820	Over	XP_017913906.1 XP_017901639.1	PREDICTED: calcium-binding protein 39 [Capra hircus],PREDICTED: CREB-regulated transcription coactivator 2 isoform X1 [Capra hircus]
map04390	Hippo signaling pathway	0.336042996	0.652066102	2	59	57	2820	Over	XP_005701338.1 XP_013825050.1	PREDICTED: plasminogen activator inhibitor 1 [Capra hircus],PREDICTED: transcriptional enhancer factor TEF-1 isoform X1 [Capra hircus]
map04924	Renin secretion	0.349725333	0.652066102	1	21	57	2820	Over	XP_017910927.1	PREDICTED: calcineurin subunit B type 1 isoform X1 [Capra hircus]
map05014	Amyotrophic lateral sclerosis (ALS)	0.349725333	0.652066102	1	21	57	2820	Over	XP_017910927.1	PREDICTED: calcineurin subunit B type 1 isoform X1 [Capra hircus]
map04062	Chemokine signaling pathway	0.358357231	0.652066102	2	62	57	2820	Over	XP_017908084.1 XP_005698592.2	PREDICTED: guanine nucleotide-binding protein G(I)/G(S)/G(O) subunit gamma-10 [Capra hircus],PREDICTED: LOW QUALITY PROTEIN: G protein-coupled receptor kinase 5 [Capra hircus]
map00260	Glycine, serine and threonine metabolism	0.362967797	0.652066102	1	22	57	2820	Over	XP_005695544.1	PREDICTED: phosphoglycerate mutase 2 [Capra hircus]
map00600	Sphingolipid metabolism	0.362967797	0.652066102	1	22	57	2820	Over	XP_017903294.1	PREDICTED: ceramide synthase 5 isoform X1 [Capra hircus]
map04115	p53 signaling pathway	0.362967797	0.652066102	1	22	57	2820	Over	XP_005701338.1	PREDICTED: plasminogen activator inhibitor 1 [Capra hircus]
map04921	Oxytocin signaling pathway	0.36574048	0.652066102	2	63	57	2820	Over	XP_017910927.1 XP_005686153.1	PREDICTED: calcineurin subunit B type 1 isoform X1 [Capra hircus],PREDICTED: proto-oncogene c-Fos [Capra hircus]
map05206	MicroRNAs in cancer	0.373093148	0.652913008	2	64	57	2820	Over	NP_001272496.1 XP_017909416.1	heme oxygenase 1 [Capra hircus],PREDICTED: interferon regulatory factor 2-binding protein-like [Capra hircus]
map04360	Axon guidance	0.380413462	0.657077798	2	65	57	2820	Over	XP_017900965.1 XP_017910927.1	PREDICTED: LOW QUALITY PROTEIN: plexin-B2 [Capra hircus],PREDICTED: calcineurin subunit B type 1 isoform X1 [Capra hircus]
map04371	Apelin signaling pathway	0.387699733	0.661077749	2	66	57	2820	Over	XP_005701338.1 XP_017908084.1	PREDICTED: plasminogen activator inhibitor 1 [Capra hircus],PREDICTED: guanine nucleotide-binding protein G(I)/G(S)/G(O) subunit gamma-10 [Capra hircus]
map04370	VEGF signaling pathway	0.413338882	0.678692238	1	26	57	2820	Over	XP_017910927.1	PREDICTED: calcineurin subunit B type 1 isoform X1 [Capra hircus]
map04727	GABAergic synapse	0.413338882	0.678692238	1	26	57	2820	Over	XP_017908084.1	PREDICTED: guanine nucleotide-binding protein G(I)/G(S)/G(O) subunit gamma-10 [Capra hircus]
map04917	Prolactin signaling pathway	0.413338882	0.678692238	1	26	57	2820	Over	XP_005686153.1	PREDICTED: proto-oncogene c-Fos [Capra hircus]
map04721	Synaptic vesicle cycle	0.425307272	0.689827649	1	27	57	2820	Over	XP_017895810.1	PREDICTED: V-type proton ATPase 16 kDa proteolipid subunit [Capra hircus]
map05133	Pertussis	0.437035695	0.693655125	1	28	57	2820	Over	XP_005686153.1	PREDICTED: proto-oncogene c-Fos [Capra hircus]
map05203	Viral carcinogenesis	0.440006624	0.693655125	3	95	57	2820	Over	XP_017908204.1 XP_005677760.1 XP_017909416.1	PREDICTED: gelsolin isoform X3 [Capra hircus],PREDICTED: histone H2B type 2-E [Capra hircus],PREDICTED: interferon regulatory factor 2-binding protein-like [Capra hircus]
map04650	Natural killer cell mediated cytotoxicity	0.448528878	0.693655125	1	29	57	2820	Over	XP_017910927.1	PREDICTED: calcineurin subunit B type 1 isoform X1 [Capra hircus]
map04916	Melanogenesis	0.448528878	0.693655125	1	29	57	2820	Over	XP_017909416.1	PREDICTED: interferon regulatory factor 2-binding protein-like [Capra hircus]
map04630	Jak-STAT signaling pathway	0.459791455	0.702899581	1	30	57	2820	Over	XP_017909416.1	PREDICTED: interferon regulatory factor 2-binding protein-like [Capra hircus]
map04010	MAPK signaling pathway	0.466494615	0.705042997	3	104	57	2820	Over	XP_017910927.1 XP_017900095.1 XP_005686153.1	PREDICTED: calcineurin subunit B type 1 isoform X1 [Capra hircus],PREDICTED: ribosomal protein S6 kinase alpha-6 [Capra hircus],PREDICTED: proto-oncogene c-Fos [Capra hircus]
map04657	IL-17 signaling pathway	0.502625326	0.734866384	1	34	57	2820	Over	XP_005686153.1	PREDICTED: proto-oncogene c-Fos [Capra hircus]
map04726	Serotonergic synapse	0.502625326	0.734866384	1	34	57	2820	Over	XP_017908084.1	PREDICTED: guanine nucleotide-binding protein G(I)/G(S)/G(O) subunit gamma-10 [Capra hircus]
map03010	Ribosome	0.507520033	0.734866384	3	116	57	2820	Over	XP_005686669.1 XP_005693615.1 XP_017922400.1	PREDICTED: ubiquitin-40S ribosomal protein S27a [Capra hircus],PREDICTED: 60S ribosomal protein L26 [Capra hircus],PREDICTED: 60S ribosomal protein L29 [Capra hircus]
map05210	Colorectal cancer	0.522772724	0.734866384	1	36	57	2820	Over	XP_005686153.1	PREDICTED: proto-oncogene c-Fos [Capra hircus]
map05230	Central carbon metabolism in cancer	0.522772724	0.734866384	1	36	57	2820	Over	XP_005695544.1	PREDICTED: phosphoglycerate mutase 2 [Capra hircus]
map04914	Progesterone-mediated oocyte maturation	0.532543541	0.737794698	1	37	57	2820	Over	XP_017900095.1	PREDICTED: ribosomal protein S6 kinase alpha-6 [Capra hircus]
map05211	Renal cell carcinoma	0.551499232	0.748463244	1	39	57	2820	Over	XP_017909416.1	PREDICTED: interferon regulatory factor 2-binding protein-like [Capra hircus]
map05412	Arrhythmogenic right ventricular cardiomyopathy (ARVC)	0.551499232	0.748463244	1	39	57	2820	Over	XP_017897988.1	PREDICTED: alpha-actinin-2 [Capra hircus]
map04668	TNF signaling pathway	0.569699203	0.750904016	1	41	57	2820	Over	XP_005686153.1	PREDICTED: proto-oncogene c-Fos [Capra hircus]
map04915	Estrogen signaling pathway	0.578525092	0.750904016	1	42	57	2820	Over	XP_005686153.1	PREDICTED: proto-oncogene c-Fos [Capra hircus]
map05215	Prostate cancer	0.578525092	0.750904016	1	42	57	2820	Over	XP_017909416.1	PREDICTED: interferon regulatory factor 2-binding protein-like [Capra hircus]
map05224	Breast cancer	0.578525092	0.750904016	1	42	57	2820	Over	XP_005686153.1	PREDICTED: proto-oncogene c-Fos [Capra hircus]
map01522	Endocrine resistance	0.587173065	0.750904016	1	43	57	2820	Over	XP_005686153.1	PREDICTED: proto-oncogene c-Fos [Capra hircus]
map04666	Fc gamma R-mediated phagocytosis	0.587173065	0.750904016	1	43	57	2820	Over	XP_017908204.1	PREDICTED: gelsolin isoform X3 [Capra hircus]
map05231	Choline metabolism in cancer	0.595646647	0.754485752	1	44	57	2820	Over	XP_005686153.1	PREDICTED: proto-oncogene c-Fos [Capra hircus]
map04520	Adherens junction	0.612084387	0.760815172	1	46	57	2820	Over	XP_017909416.1	PREDICTED: interferon regulatory factor 2-binding protein-like [Capra hircus]
map05132	Salmonella infection	0.612084387	0.760815172	1	46	57	2820	Over	XP_005686153.1	PREDICTED: proto-oncogene c-Fos [Capra hircus]
map05161	Hepatitis B	0.64950641	0.791848981	2	69	57	2820	Over	XP_017909416.1 XP_005686153.1	PREDICTED: interferon regulatory factor 2-binding protein-like [Capra hircus],PREDICTED: proto-oncogene c-Fos [Capra hircus]
map04150	mTOR signaling pathway	0.651664924	0.791848981	2	70	57	2820	Over	XP_017913906.1 XP_017900095.1	PREDICTED: calcium-binding protein 39 [Capra hircus],PREDICTED: ribosomal protein S6 kinase alpha-6 [Capra hircus]
map04218	Cellular senescence	0.658487293	0.791848981	2	73	57	2820	Over	XP_005701338.1 XP_017910927.1	PREDICTED: plasminogen activator inhibitor 1 [Capra hircus],PREDICTED: calcineurin subunit B type 1 isoform X1 [Capra hircus]
map04145	Phagosome	0.660866443	0.791848981	2	74	57	2820	Over	XP_017895810.1 XP_017917337.1	PREDICTED: V-type proton ATPase 16 kDa proteolipid subunit [Capra hircus],PREDICTED: cytochrome b-245 light chain [Capra hircus]
map04217	Necroptosis	0.668277348	0.793579351	2	77	57	2820	Over	XP_005677762.1 XP_017918241.1	PREDICTED: histone H2A type 2-B [Capra hircus],PREDICTED: ferritin light chain [Capra hircus]
map04210	Apoptosis	0.676040991	0.795694264	2	80	57	2820	Over	XP_005677713.1 XP_005686153.1	PREDICTED: cathepsin K [Capra hircus],PREDICTED: proto-oncogene c-Fos [Capra hircus]
map04932	Non-alcoholic fatty liver disease (NAFLD)	0.703644559	0.817080703	2	90	57	2820	Over	XP_005682563.1 XP_017903537.1	PREDICTED: NADH dehydrogenase [ubiquinone] 1 alpha subcomplex subunit 11 [Capra hircus],PREDICTED: NADH dehydrogenase [ubiquinone] 1 alpha subcomplex subunit 4-like 2 [Capra hircus]
map01200	Carbon metabolism	0.706498352	0.817080703	2	91	57	2820	Over	XP_017905177.1 XP_005695544.1	PREDICTED: LOW QUALITY PROTEIN: glyceraldehyde-3-phosphate dehydrogenase-like [Capra hircus],PREDICTED: phosphoglycerate mutase 2 [Capra hircus]
map04670	Leukocyte transendothelial migration	1	1	1	48	57	2820	Over	XP_017917337.1	PREDICTED: cytochrome b-245 light chain [Capra hircus]
map04933	AGE-RAGE signaling pathway in diabetic complications	1	1	1	49	57	2820	Over	XP_005701338.1	PREDICTED: plasminogen activator inhibitor 1 [Capra hircus]
