# Supplementary material for: TMT-based quantitative proteomics analysis reveals the key proteins related with the differentiation process of goat intramuscular adipocytes
Source: BMC Genomics. 2021 Jun 5;22:417. doi: 10.1186/s12864-021-07730-y (PMC8180059; doi:10.1186/s12864-021-07730-y)
Supplement: Supplementary file 6 — Additional file 6: Supplementary material S6. The data of protein-protein interactions. [file 12864_2021_7730_MOESM6_ESM.txt]

Supplementary material S6
prot1	prot2	score
XP_017922400.1	XP_017913131.1	455
XP_005686225.2	XP_005686669.1	303
XP_005694533.1	XP_005680941.2	224
XP_005694533.1	XP_005677218.2	181
XP_005694533.1	XP_005701338.1	153
XP_005694533.1	XP_017915775.1	244
XP_005679870.1	XP_017919163.1	371
XP_005679870.1	XP_005701338.1	187
XP_005679870.1	XP_017908204.1	204
XP_005679870.1	XP_005677713.1	282
XP_005679870.1	XP_005691216.1	210
XP_005679870.1	XP_005696683.1	419
XP_005679870.1	XP_017905177.1	180
XP_005679870.1	XP_017912948.1	171
XP_005679870.1	XP_017913906.1	537
XP_005679870.1	XP_017893743.1	156
XP_017917337.1	XP_005686153.1	173
XP_017917337.1	XP_005701338.1	337
XP_017917337.1	NP_001272496.1	300
XP_017917337.1	XP_017905177.1	196
XP_005686153.1	XP_017901929.1	269
XP_005686153.1	XP_017919163.1	202
XP_005686153.1	XP_005701338.1	469
XP_005686153.1	NP_001272496.1	774
XP_005686153.1	XP_005680157.3	463
XP_005686153.1	XP_017908204.1	167
XP_005686153.1	XP_017906418.1	562
XP_005686153.1	XP_005677713.1	270
XP_005686153.1	XP_005699577.1	155
XP_005686153.1	XP_017905177.1	822
XP_005686153.1	XP_017893743.1	156
XP_005686153.1	NP_001301139.1	339
XP_005680941.2	XP_017918241.1	151
XP_005680941.2	XP_005701338.1	925
XP_005680941.2	XP_017915775.1	900
XP_017898468.1	XP_017905177.1	247
XP_017903149.1	XP_017918241.1	161
XP_017903149.1	XP_017904227.1	282
XP_017903149.1	XP_005682563.1	171
XP_017903149.1	XP_017895810.1	360
XP_017903149.1	XP_017905177.1	442
XP_017903149.1	XP_017906858.1	373
XP_017903149.1	XP_005688355.1	714
XP_017896252.1	XP_005696789.1	581
XP_005680322.1	XP_017903608.1	298
XP_017918241.1	XP_017903608.1	222
XP_017918241.1	XP_017904227.1	150
XP_017918241.1	NP_001272496.1	329
XP_017918241.1	XP_017898915.1	158
XP_017918241.1	XP_017905177.1	331
XP_005698592.2	XP_017900965.1	197
XP_017901929.1	XP_005695544.1	169
XP_017901929.1	XP_013821417.1	167
XP_017901929.1	NP_001301139.1	188
XP_017901929.1	NP_001272501.1	225
XP_017912734.1	XP_017906858.1	153
XP_017908084.1	XP_017904667.1	244
XP_005676061.1	NP_001272496.1	177
XP_005676061.1	NP_001301139.1	281
XP_005676061.1	NP_001272501.1	156
XP_017898958.1	XP_005692693.1	335
XP_017898958.1	XP_017908204.1	215
XP_017898958.1	XP_005699577.1	258
XP_017898958.1	NP_001301139.1	999
XP_017898958.1	NP_001272501.1	978
XP_017919163.1	XP_017903608.1	205
XP_017919163.1	XP_005701338.1	762
XP_017919163.1	XP_017904227.1	156
XP_017919163.1	XP_005677713.1	320
XP_017919163.1	XP_017905177.1	672
XP_017919163.1	XP_017912948.1	223
XP_017903608.1	XP_005701338.1	171
XP_017903608.1	XP_017904227.1	188
XP_017903608.1	XP_017905177.1	443
XP_017904388.1	XP_017904227.1	193
XP_017904388.1	XP_017908204.1	193
XP_005692693.1	XP_005701338.1	183
XP_005692693.1	XP_005695544.1	354
XP_005692693.1	XP_005699577.1	177
XP_005692693.1	XP_017905177.1	426
XP_005692693.1	NP_001301139.1	425
XP_005692693.1	NP_001272501.1	283
XP_005701338.1	NP_001272496.1	327
XP_005701338.1	XP_017915775.1	940
XP_005701338.1	XP_017908204.1	191
XP_005701338.1	XP_005677713.1	189
XP_005701338.1	XP_017905177.1	738
XP_005695544.1	XP_017905177.1	819
XP_005695544.1	XP_017906858.1	270
XP_005695544.1	XP_013821417.1	264
XP_005695544.1	NP_001301139.1	382
XP_005695544.1	NP_001272501.1	301
XP_017900965.1	XP_013830686.2	638
XP_017904227.1	XP_017898915.1	256
XP_017904227.1	XP_017908204.1	248
XP_017904227.1	XP_005690983.1	217
XP_017904227.1	XP_017905177.1	325
XP_017904227.1	XP_017912948.1	183
NP_001272496.1	XP_017901368.1	221
NP_001272496.1	XP_005677713.1	170
NP_001272496.1	XP_017905177.1	641
NP_001272496.1	XP_017901639.1	151
XP_017898915.1	XP_005690983.1	956
XP_017898915.1	XP_017897319.1	282
XP_017901368.1	XP_017905177.1	159
XP_005682563.1	XP_005688355.1	594
XP_017908204.1	XP_005696683.1	321
XP_017908204.1	XP_017905177.1	151
XP_005677713.1	XP_017905177.1	194
XP_005699577.1	XP_017901147.1	445
XP_005699577.1	XP_017922589.1	766
XP_005699577.1	NP_001301139.1	404
XP_005696683.1	XP_017893743.1	157
XP_017895810.1	XP_017905177.1	171
XP_017895810.1	XP_017906858.1	334
XP_017895810.1	XP_005688355.1	516
XP_017905177.1	XP_017906858.1	331
XP_017905177.1	XP_013821417.1	308
XP_017905177.1	XP_017901639.1	151
XP_017905177.1	NP_001301139.1	326
XP_017901147.1	NP_001272501.1	234
XP_017897319.1	XP_005688355.1	171
NP_001301139.1	NP_001272501.1	947
XP_017910927.1	XP_005676907.2	227
XP_005675484.1	XP_017897678.1	351
